# Supplementary material for: BCL9L expression in pancreatic neoplasia with a focus on SPN: a possible explanation for the enigma of the benign neoplasia
Source: BMC Cancer. 2016 Aug 18;16:648. doi: 10.1186/s12885-016-2707-1 (PMC4991076; doi:10.1186/s12885-016-2707-1)
Supplement: Additional file 1: — Mean RNA expression Ratio derived from two independent experiments, normalized against GAPDH. (XLSX 12 kb) [file 12885_2016_2707_MOESM1_ESM.xlsx]

## Sheet: Tabelle1
Mean RNA expression Ratio derived from two independent experiments, normalized against GAPDH
Values between 0.75 and 1.5 were set to 1 since a significant difference from NPT was not detected.
SPN	Patient	Fli1	INPP5D	IGFBP3	BCL9	BCL9L
	1	10.6	1.69	2.5	1	0.27
	2	0.49	0.11	0.17	1	1
	3	23	15.1	11	1	1
	4	14	7.4	2.4	1	0.31
	5	28	14.1	3.4	3.73	1
	6	20.5	3.6	0.46	1	0.25
	7	2.3	0.37	0.28	2.83	1
	8	48.5	5.3	2.75	1	1
	9	3	1	0.49	0.23	0.23
	10	4.9	0.4	1	1	1
	11	16.1	2.46	1	0.31	1
	12	1.9	0.18	0.14	0.38	0.33
	13	2.3	2.06	1	1	1
	14	24.5	1	1.98	1	0.47
	15	5.7	1	1.87	1	0.33
	16	13.5	1	1	0.44	0.19
	17	7.5	6.06	3.03	2.14	0.38
	18	0.13	0.02	0.04	0.14	0.06
PDAC		Fli1	INPP5D	IGFBP3	BCL9	BCL9L
	19	5.66	5.66	1.74	3.73	10.56
	20	1	1	25.99	2.64	5.66
	21	2.46	3.25	51.98	1	1
	22	8.57	25.99	157.59	1	1
	23	0.33	0.38	2.64	0.23	1
	24	1	1	14.93	2.83	3.73
	25	1	1	19.7	2.64	5.66
	26	1	1	18.38	1	1
	27	1	1	48.5	1	1
	28	3.25	4	68.59	1	7.46
	29	4.29	9.85	17.15	1	19.7
	30	1	1	16	1	0.22
IPMN		FLI1	INPP5D	IGFBP3	BCL9	BCL9L
	31	1	9.85	3.73	1	0.54
	32	7.46	1	55.72	9.19	0.02
	33	1	9.19	24.25	1	1.52
	34	2.14	5.28	9.19	2	2.83
	35	1	4.59	3.73	0.47	1
	36	4.59	8.57	4.29	1	2.3
	37	2	1	6.96	0.33	0.01
	38	2.83	4	3.73	1	1
	39	2.83	5.66	8	1	1
	40	2.83	4	3.48	1	0.01
	41	3.25	6.5	12.13	1	2
	42	2.83	6.96	0.02	1.52	0.01
